# Supplementary material for: Synthesis and Characterization of Symmetrical N-Heterocyclic Carbene Copper(II) Complexes—An Investigation of the Influence of Pyridinyl Substituents
Source: Molecules. 2024 Jul 27;29(15):3542. doi: 10.3390/molecules29153542 (PMC11314359; doi:10.3390/molecules29153542)
Supplement: Supplementary file 1 [file molecules-29-03542-s001.zip]

Archive with 1 entries (1 files):
- molecules-3081684-supplementary finalformat_updated.pdf
